# Supplementary material for: Effect of Glutamate Concentration and Atmosphere of Incubation on the Production of ɣ-Aminobutyric Acid in Levilactobacillus brevis LB12
Source: Microorganisms. 2026 Jan 4;14(1):108. doi: 10.3390/microorganisms14010108 (PMC12843658; doi:10.3390/microorganisms14010108)
Supplement: Supplementary file 1 [file microorganisms-14-00108-s001.zip]

Archive with 1 entries (1 files):
- microorganisms-4051056-supplementary.pdf
